# Supplementary material for: Microbiome and Metabolome Variation as Indicator of Social Stress in Female Prairie Voles
Source: Int J Mol Sci. 2023 Jan 14;24(2):1677. doi: 10.3390/ijms24021677 (PMC9861106; doi:10.3390/ijms24021677)
Supplement: Supplementary file 1 [file ijms-24-01677-s001.zip]

Archive with 2 entries (2 files):
- ijms-2075144-supplementary.pdf
- Supplemental Table 4.xlsx
